# Supplementary material for: GLP1 Exerts Paracrine Activity in the Intestinal Lumen of Human Colon
Source: Int J Mol Sci. 2022 Mar 24;23(7):3523. doi: 10.3390/ijms23073523 (PMC8998470; doi:10.3390/ijms23073523)
Supplement: Supplementary file 1 [file ijms-23-03523-s001.zip]

Archive with 1 entries (1 files):
- ijms-1638405-supplementary.pdf
